# Supplementary material for: Aicardi-Goutières syndrome gene Rnaseh2c is a metastasis susceptibility gene in breast cancer
Source: PLoS Genet. 2019 May 24;15(5):e1008020. doi: 10.1371/journal.pgen.1008020 (PMC6553800; doi:10.1371/journal.pgen.1008020)
Supplement: S1 File — (XLSX) [file pgen.1008020.s012.xlsx]

## Sheet: All pathways
Pathway Analysis of Knockdown Tumor RNA-sequencing						© 2000-2017 QIAGEN. All rights reserved.
						--	No activity pattern available
Ingenuity Canonical Pathways	-log(p-value)	p-value	Ratio	z-score	Molecules
CTLA4 Signaling in Cytotoxic T Lymphocytes	7.61	2.45471e-08	0.101	--	CD3G,PIK3C2B,HLA-A,LAT,ZAP70,PPP2R2C,CD8A,CD3D,CTLA4,CD8B
T Cell Receptor Signaling	5.14	7.24436e-06	0.0734	--	CD3G,PIK3C2B,LAT,ZAP70,CD8A,CD3D,CTLA4,CD8B
iCOS-iCOSL Signaling in T Helper Cells	3.93	0.00011749	0.0583	2.236	CD3G,PIK3C2B,HLA-A,LAT,ICOS,ZAP70,CD3D
CD28 Signaling in T Helper Cells	3.73	0.000186209	0.0543	1	CD3G,PIK3C2B,HLA-A,LAT,ZAP70,CD3D,CTLA4
Hematopoiesis from Pluripotent Stem Cells	3.05	0.000891251	0.0851	--	CD3G,CD8A,CD3D,CD8B
Primary Immunodeficiency Signaling	3.02	0.000954993	0.0833	--	ICOS,ZAP70,CD8A,CD3D
PKCθ Signaling in T Lymphocytes	2.9	0.00125893	0.0462	2	CD3G,PIK3C2B,HLA-A,LAT,ZAP70,CD3D
Th1 Pathway	2.85	0.00141254	0.0451	2.236	CD3G,PIK3C2B,HLA-A,ICOS,CD8A,CD3D
Th1 and Th2 Activation Pathway	2.83	0.00147911	0.0383	--	CD3G,PIK3C2B,TNFRSF4,HLA-A,ICOS,CD8A,CD3D
Agranulocyte Adhesion and Diapedesis	2.75	0.00177828	0.037	--	MYH13,MYL6B,CCL5,Cxcl9,CLDN22,MMP24,CCL1
CDK5 Signaling	2.67	0.00213796	0.0505	-0.447	NTRK2,MAPK4,ADCY4,MAPK15,PPP2R2C
Th2 Pathway	2.62	0.00239883	0.0405	2.236	CD3G,PIK3C2B,TNFRSF4,HLA-A,ICOS,CD3D
Calcium-induced T Lymphocyte Apoptosis	2.58	0.00263027	0.0635	2	CD3G,HLA-A,ZAP70,CD3D
Cytotoxic T Lymphocyte-mediated Apoptosis of Target Cells	2.51	0.0030903	0.0938	--	CD3G,HLA-A,CD3D
OX40 Signaling Pathway	2.29	0.00512861	0.0526	--	CD3G,TNFRSF4,HLA-A,CD3D
Neuroprotective Role of THOP1 in Alzheimer's Disease	2.24	0.0057544	0.075	--	HLA-A,PDYN,NTS
Regulation of IL-2 Expression in Activated and Anergic T Lymphocytes	2.23	0.00588844	0.0506	--	CD3G,LAT,ZAP70,CD3D
Phospholipase C Signaling	2.22	0.0060256	0.0298	1	CD3G,ADCY4,LAT,PLA2G4C,ZAP70,MYL6B,CD3D
Role of NFAT in Regulation of the Immune Response	2.17	0.00676083	0.0328	2.449	CD3G,PIK3C2B,HLA-A,LAT,ZAP70,CD3D
Communication between Innate and Adaptive Immune Cells	2.05	0.00891251	0.0449	--	HLA-A,CCL5,CD8A,CD8B
Human Embryonic Stem Cell Pluripotency	2.01	0.00977237	0.0352	--	PIK3C2B,BMP4,NTRK2,WNT4,FZD9
Granzyme A Signaling	1.89	0.0128825	0.105	--	HIST1H1C,Hist1h1e
Nur77 Signaling in T Lymphocytes	1.84	0.0144544	0.0536	--	CD3G,HLA-A,CD3D
Type I Diabetes Mellitus Signaling	1.76	0.017378	0.037	--	CD3G,ICA1,HLA-A,CD3D
Tight Junction Signaling	1.73	0.0186209	0.0299	--	MYH13,IGSF5,PPP2R2C,MYL6B,CLDN22
HIF1α Signaling	1.68	0.020893	0.0351	--	PIK3C2B,MAPK4,MAPK15,MMP24
Granulocyte Adhesion and Diapedesis	1.63	0.0234423	0.0282	--	CCL5,Cxcl9,CLDN22,MMP24,CCL1
GABA Receptor Signaling	1.63	0.0234423	0.0448	--	DNM1,KCNN3,ADCY4
Role of NANOG in Mammalian Embryonic Stem Cell Pluripotency	1.6	0.0251189	0.0331	--	PIK3C2B,BMP4,WNT4,FZD9
CCR5 Signaling in Macrophages	1.6	0.0251189	0.0435	--	CD3G,CCL5,CD3D
Protein Kinase A Signaling	1.59	0.025704	0.0207	0.378	HIST1H1C,Hist1h1e,ADCY4,HIST1H3C,RYR3,PTPRZ1,MYL6B,PTPRR
Hepatic Fibrosis / Hepatic Stellate Cell Activation	1.58	0.0263027	0.0275	--	COL8A2,MYH13,COL9A3,MYL6B,CCL5
Basal Cell Carcinoma Signaling	1.55	0.0281838	0.0417	--	BMP4,WNT4,FZD9
Endothelin-1 Signaling	1.55	0.0281838	0.0269	1.342	PIK3C2B,MAPK4,ADCY4,MAPK15,PLA2G4C
Cellular Effects of Sildenafil (Viagra)	1.51	0.030903	0.031	--	KCNN3,MYH13,ADCY4,MYL6B
Retinoate Biosynthesis II	1.44	0.0363078	0.25	--	RBP1
Catecholamine Biosynthesis	1.44	0.0363078	0.25	--	DBH
Antigen Presentation Pathway	1.33	0.0467735	0.0526	--	NLRC5,HLA-A
Cdc42 Signaling	1.29	0.0512861	0.0263	--	CD3G,HLA-A,MYL6B,CD3D
Thioredoxin Pathway	1.27	0.0537032	0.167	--	TXNDC2
Systemic Lupus Erythematosus Signaling	1.25	0.0562341	0.0222	--	CD3G,PIK3C2B,HLA-A,LAT,CD3D
Phosphatidylcholine Biosynthesis I	1.21	0.0616595	0.143	--	PCYT1B
Virus Entry via Endocytic Pathways	1.17	0.0676083	0.0294	--	DNM1,PIK3C2B,HLA-A
Histidine Degradation III	1.15	0.0707946	0.125	--	UROC1
Ketolysis	1.15	0.0707946	0.125	--	BDH1
Mouse Embryonic Stem Cell Pluripotency	1.14	0.0724436	0.0283	--	PIK3C2B,BMP4,FZD9
Colorectal Cancer Metastasis Signaling	1.12	0.0758578	0.0202	1.342	PIK3C2B,ADCY4,WNT4,FZD9,MMP24
Pathogenesis of Multiple Sclerosis	1.1	0.0794328	0.111	--	CCL5
NF-κB Signaling	1.09	0.0812831	0.0223	0	PIK3C2B,BMP4,NTRK2,ZAP70
Neuropathic Pain Signaling In Dorsal Horn Neurons	1.06	0.0870964	0.0263	--	PIK3C2B,KCNN3,NTRK2
Ketogenesis	1.06	0.0870964	0.1	--	BDH1
Fc Epsilon RI Signaling	1.02	0.0954993	0.0252	--	PIK3C2B,LAT,PLA2G4C
Renin-Angiotensin Signaling	1.02	0.0954993	0.0252	--	PIK3C2B,ADCY4,CCL5
Natural Killer Cell Signaling	1	0.1	0.0248	--	PIK3C2B,LAT,ZAP70
3-phosphoinositide Biosynthesis	0.996	0.100925	0.0207	--	PIK3C2B,PHOSPHO1,PDCD1,STYXL1
ILK Signaling	0.977	0.105439	0.0204	0	PIK3C2B,MYH13,PPP2R2C,MYL6B
ERK/MAPK Signaling	0.966	0.108143	0.0202	0	PIK3C2B,HIST1H3C,PLA2G4C,PPP2R2C
Choline Biosynthesis III	0.949	0.11246	0.0769	--	PCYT1B
Histidine Degradation VI	0.949	0.11246	0.0769	--	UROC1
PCP pathway	0.947	0.11298	0.0317	--	WNT4,FZD9
Thrombin Signaling	0.942	0.114288	0.0198	0	PIK3C2B,F2RL3,ADCY4,MYL6B
14-3-3-mediated Signaling	0.934	0.116413	0.0231	--	PIK3C2B,GFAP,SNCA
Gα12/13 Signaling	0.934	0.116413	0.0231	--	PIK3C2B,F2RL3,MYL6B
p70S6K Signaling	0.927	0.118304	0.0229	--	PIK3C2B,F2RL3,PPP2R2C
Vitamin-C Transport	0.919	0.120504	0.0714	--	TXNDC2
UVB-Induced MAPK Signaling	0.914	0.121899	0.0303	--	PIK3C2B,HIST1H3C
Adipogenesis pathway	0.912	0.122462	0.0226	--	BMP4,FZD9,RBP1
Role of IL-17A in Arthritis	0.903	0.125026	0.0299	--	PIK3C2B,CCL5
Leukocyte Extravasation Signaling	0.898	0.126474	0.019	--	PIK3C2B,RAP1GAP,CLDN22,MMP24
nNOS Signaling in Skeletal Muscle Cells	0.891	0.128529	0.0667	--	RYR3
Parkinson's Signaling	0.865	0.136458	0.0625	--	SNCA
D-myo-inositol (1,4,5,6)-Tetrakisphosphate Biosynthesis	0.864	0.136773	0.0214	--	PHOSPHO1,PDCD1,STYXL1
D-myo-inositol (3,4,5,6)-tetrakisphosphate Biosynthesis	0.864	0.136773	0.0214	--	PHOSPHO1,PDCD1,STYXL1
T Helper Cell Differentiation	0.862	0.137404	0.0282	--	HLA-A,ICOS
Role of MAPK Signaling in the Pathogenesis of Influenza	0.862	0.137404	0.0282	--	PLA2G4C,CCL5
Ovarian Cancer Signaling	0.838	0.145211	0.0208	--	PIK3C2B,WNT4,FZD9
Synaptic Long Term Depression	0.832	0.147231	0.0207	--	RYR3,PLA2G4C,PPP2R2C
Differential Regulation of Cytokine Production in Macrophages and T Helper Cells by IL-17A and IL-17F	0.817	0.152405	0.0556	--	CCL5
Role of Wnt/GSK-3β Signaling in the Pathogenesis of Influenza	0.815	0.153109	0.0263	--	WNT4,FZD9
Role of PI3K/AKT Signaling in the Pathogenesis of Influenza	0.815	0.153109	0.0263	--	PIK3C2B,CCL5
GDNF Family Ligand-Receptor Interactions	0.815	0.153109	0.0263	--	PIK3C2B,DOK7
Neurotrophin/TRK Signaling	0.815	0.153109	0.0263	--	PIK3C2B,NTRK2
Estrogen-Dependent Breast Cancer Signaling	0.806	0.156315	0.026	--	PIK3C2B,HSD17B2
Dopamine Receptor Signaling	0.806	0.156315	0.026	--	ADCY4,PPP2R2C
Superpathway of Inositol Phosphate Compounds	0.806	0.156315	0.0175	--	PIK3C2B,PHOSPHO1,PDCD1,STYXL1
VDR/RXR Activation	0.797	0.159588	0.0256	--	CCL5,HSD17B2
Cardiomyocyte Differentiation via BMP Receptors	0.796	0.159956	0.0526	--	BMP4
Role of Osteoblasts, Osteoclasts and Chondrocytes in Rheumatoid Arthritis	0.792	0.161436	0.0173	--	PIK3C2B,BMP4,WNT4,FZD9
3-phosphoinositide Degradation	0.778	0.166725	0.0195	--	PHOSPHO1,PDCD1,STYXL1
The Visual Cycle	0.775	0.16788	0.05	--	RBP1
Cardiac Hypertrophy Signaling	0.773	0.168655	0.017	0	PIK3C2B,ADCY4,MYL6B,ADRA1B
D-myo-inositol-5-phosphate Metabolism	0.755	0.175792	0.019	--	PHOSPHO1,PDCD1,STYXL1
Huntington's Disease Signaling	0.751	0.177419	0.0167	--	DNM1,PIK3C2B,PSMB11,SNCA
Glioblastoma Multiforme Signaling	0.749	0.178238	0.0189	--	PIK3C2B,WNT4,FZD9
Leptin Signaling in Obesity	0.739	0.18239	0.0235	--	PIK3C2B,ADCY4
Polyamine Regulation in Colon Cancer	0.738	0.18281	0.0455	--	PSMB11
IL-4 Signaling	0.724	0.188799	0.023	--	PIK3C2B,HLA-A
CXCR4 Signaling	0.722	0.189671	0.0183	--	PIK3C2B,ADCY4,MYL6B
Differential Regulation of Cytokine Production in Intestinal Epithelial Cells by IL-17A and IL-17F	0.72	0.190546	0.0435	--	CCL5
VEGF Family Ligand-Receptor Interactions	0.717	0.191867	0.0227	--	PIK3C2B,PLA2G4C
Wnt/β-catenin Signaling	0.696	0.201372	0.0178	--	WNT4,FZD9,PPP2R2C
Factors Promoting Cardiogenesis in Vertebrates	0.695	0.201837	0.022	--	BMP4,FZD9
IL-17A Signaling in Gastric Cells	0.688	0.205116	0.04	--	CCL5
Ceramide Signaling	0.681	0.208449	0.0215	--	PIK3C2B,PPP2R2C
Calcium Signaling	0.667	0.215278	0.0171	--	MYH13,RYR3,MYL6B
Melanocyte Development and Pigmentation Signaling	0.667	0.215278	0.0211	--	PIK3C2B,ADCY4
Axonal Guidance Signaling	0.641	0.22856	0.0134	--	PIK3C2B,BMP4,NTRK2,WNT4,FZD9,MYL6B
PAK Signaling	0.634	0.232274	0.02	--	PIK3C2B,MYL6B
Antioxidant Action of Vitamin C	0.628	0.235505	0.0198	--	TXNDC2,PLA2G4C
G-Protein Coupled Receptor Signaling	0.624	0.237684	0.0147	--	PIK3C2B,RAP1GAP,ADCY4,ADRA1B
AMPK Signaling	0.604	0.248886	0.0159	--	PIK3C2B,PPP2R2C,ADRA1B
Regulation of the Epithelial-Mesenchymal Transition Pathway	0.604	0.248886	0.0159	--	PIK3C2B,WNT4,FZD9
IGF-1 Signaling	0.598	0.252348	0.0189	--	PIK3C2B,IGFBP2
Molecular Mechanisms of Cancer	0.595	0.254097	0.0134	--	PIK3C2B,BMP4,ADCY4,WNT4,FZD9
Xenobiotic Metabolism Signaling	0.589	0.257632	0.0142	--	PIK3C2B,PPP2R2C,UGT1A4,SULT2B1
B Cell Development	0.583	0.261216	0.0303	--	HLA-A
MIF-mediated Glucocorticoid Regulation	0.583	0.261216	0.0303	--	PLA2G4C
Gαs Signaling	0.581	0.262422	0.0183	--	ADCY4,RYR3
Telomerase Signaling	0.575	0.266073	0.0182	--	PIK3C2B,PPP2R2C
Glucocorticoid Receptor Signaling	0.572	0.267917	0.0139	--	CD3G,PIK3C2B,CCL5,CD3D
Retinoate Biosynthesis I	0.572	0.267917	0.0294	--	RBP1
Cell Cycle Regulation by BTG Family Proteins	0.561	0.274789	0.0286	--	PPP2R2C
Breast Cancer Regulation by Stathmin1	0.547	0.283792	0.0148	--	PIK3C2B,ADCY4,PPP2R2C
Thyroid Hormone Metabolism II (via Conjugation and/or Degradation)	0.54	0.288403	0.027	--	UGT1A4
p38 MAPK Signaling	0.538	0.289734	0.0171	--	HIST1H3C,PLA2G4C
Inhibition of Matrix Metalloproteases	0.531	0.294442	0.0263	--	MMP24
Gαi Signaling	0.523	0.299916	0.0167	--	RAP1GAP,ADCY4
Netrin Signaling	0.521	0.301301	0.0256	--	RYR3
Estrogen Biosynthesis	0.521	0.301301	0.0256	--	HSD17B2
Retinol Biosynthesis	0.521	0.301301	0.0256	--	RBP1
RhoA Signaling	0.518	0.303389	0.0165	--	RHPN2,MYL6B
Thyroid Cancer Signaling	0.512	0.30761	0.025	--	NTRK2
Sphingosine-1-phosphate Signaling	0.509	0.309742	0.0163	--	PIK3C2B,ADCY4
Role of Macrophages, Fibroblasts and Endothelial Cells in Rheumatoid Arthritis	0.508	0.310456	0.013	--	PIK3C2B,WNT4,FZD9,CCL5
Sperm Motility	0.504	0.313329	0.0161	--	PLA2G4C,CACNA1H
Gustation Pathway	0.504	0.313329	0.0161	--	ADCY4,PKD1L3
MIF Regulation of Innate Immunity	0.503	0.314051	0.0244	--	PLA2G4C
Role of p14/p19ARF in Tumor Suppression	0.495	0.31989	0.0238	--	PIK3C2B
Role of Hypercytokinemia/hyperchemokinemia in the Pathogenesis of Influenza	0.486	0.326588	0.0233	--	CCL5
Serotonin Receptor Signaling	0.486	0.326588	0.0233	--	ADCY4
CCR3 Signaling in Eosinophils	0.486	0.326588	0.0156	--	PIK3C2B,PLA2G4C
GNRH Signaling	0.486	0.326588	0.0156	--	DNM1,ADCY4
Dermatan Sulfate Biosynthesis (Late Stages)	0.478	0.33266	0.0227	--	SULT2B1
IL-9 Signaling	0.47	0.338844	0.0222	--	PIK3C2B
Autoimmune Thyroid Disease Signaling	0.47	0.338844	0.0222	--	HLA-A
P2Y Purigenic Receptor Signaling Pathway	0.469	0.339625	0.0152	--	PIK3C2B,ADCY4
Actin Cytoskeleton Signaling	0.467	0.341193	0.0133	--	PIK3C2B,MYH13,MYL6B
Graft-versus-Host Disease Signaling	0.463	0.34435	0.0217	--	HLA-A
Chondroitin Sulfate Biosynthesis (Late Stages)	0.455	0.350752	0.0213	--	SULT2B1
Role of Pattern Recognition Receptors in Recognition of Bacteria and Viruses	0.452	0.353183	0.0147	--	PIK3C2B,CCL5
Cardiac β-adrenergic Signaling	0.448	0.356451	0.0146	--	ADCY4,PPP2R2C
Nicotine Degradation III	0.427	0.374111	0.0196	--	UGT1A4
Docosahexaenoic Acid (DHA) Signaling	0.42	0.380189	0.0192	--	PIK3C2B
FcγRIIB Signaling in B Lymphocytes	0.414	0.385478	0.0189	--	PIK3C2B
Epithelial Adherens Junction Signaling	0.413	0.386367	0.0137	--	MYH13,MYL6B
Signaling by Rho Family GTPases	0.408	0.390841	0.0122	--	PIK3C2B,GFAP,MYL6B
Role of CHK Proteins in Cell Cycle Checkpoint Control	0.402	0.396278	0.0182	--	PPP2R2C
Melanoma Signaling	0.402	0.396278	0.0182	--	PIK3C2B
Chondroitin Sulfate Biosynthesis	0.396	0.401791	0.0179	--	SULT2B1
Relaxin Signaling	0.392	0.405509	0.0132	--	PIK3C2B,ADCY4
Wnt/Ca+ pathway	0.39	0.40738	0.0175	--	FZD9
eNOS Signaling	0.386	0.41115	0.013	--	PIK3C2B,ADCY4
Dermatan Sulfate Biosynthesis	0.384	0.413048	0.0172	--	SULT2B1
Regulation of eIF4 and p70S6K Signaling	0.379	0.41783	0.0128	--	PIK3C2B,PPP2R2C
MSP-RON Signaling Pathway	0.378	0.418794	0.0169	--	PIK3C2B
Melatonin Degradation I	0.378	0.418794	0.0169	--	UGT1A4
Ephrin A Signaling	0.373	0.423643	0.0167	--	PIK3C2B
Nicotine Degradation II	0.373	0.423643	0.0167	--	UGT1A4
Phospholipases	0.367	0.429536	0.0164	--	PLA2G4C
Gαq Signaling	0.366	0.430527	0.0125	--	PIK3C2B,ADRA1B
Dopamine-DARPP32 Feedback in cAMP Signaling	0.36	0.436516	0.0123	--	ADCY4,PPP2R2C
CNTF Signaling	0.357	0.439542	0.0159	--	PIK3C2B
Endometrial Cancer Signaling	0.352	0.444631	0.0156	--	PIK3C2B
Superpathway of Melatonin Degradation	0.352	0.444631	0.0156	--	UGT1A4
IL-2 Signaling	0.352	0.444631	0.0156	--	PIK3C2B
Thrombopoietin Signaling	0.347	0.44978	0.0154	--	PIK3C2B
Mitotic Roles of Polo-Like Kinase	0.342	0.454988	0.0152	--	PPP2R2C
Eicosanoid Signaling	0.342	0.454988	0.0152	--	PLA2G4C
Gap Junction Signaling	0.342	0.454988	0.0119	--	PIK3C2B,ADCY4
Lymphotoxin β Receptor Signaling	0.337	0.460257	0.0149	--	PIK3C2B
Heparan Sulfate Biosynthesis (Late Stages)	0.333	0.464515	0.0147	--	SULT2B1
Remodeling of Epithelial Adherens Junctions	0.333	0.464515	0.0147	--	DNM1
EGF Signaling	0.333	0.464515	0.0147	--	PIK3C2B
ErbB2-ErbB3 Signaling	0.328	0.469894	0.0145	--	PIK3C2B
Serotonin Degradation	0.328	0.469894	0.0145	--	UGT1A4
Myc Mediated Apoptosis Signaling	0.324	0.474242	0.0143	--	PIK3C2B
Glioma Invasiveness Signaling	0.324	0.474242	0.0143	--	PIK3C2B
Chemokine Signaling	0.324	0.474242	0.0143	--	CCL5
Caveolar-mediated Endocytosis Signaling	0.319	0.479733	0.0141	--	HLA-A
Allograft Rejection Signaling	0.319	0.479733	0.0141	--	HLA-A
Role of JAK1 and JAK3 in γc Cytokine Signaling	0.319	0.479733	0.0141	--	PIK3C2B
ErbB4 Signaling	0.315	0.484172	0.0139	--	PIK3C2B
GPCR-Mediated Integration of Enteroendocrine Signaling Exemplified by an L Cell	0.315	0.484172	0.0139	--	ADCY4
Sertoli Cell-Sertoli Cell Junction Signaling	0.314	0.485289	0.0112	--	IGSF5,CLDN22
STAT3 Pathway	0.311	0.488652	0.0137	--	NTRK2
GM-CSF Signaling	0.311	0.488652	0.0137	--	PIK3C2B
TREM1 Signaling	0.303	0.497737	0.0133	--	NLRC5
Antiproliferative Role of Somatostatin Receptor 2	0.303	0.497737	0.0133	--	PIK3C2B
BMP signaling pathway	0.303	0.497737	0.0133	--	BMP4
CREB Signaling in Neurons	0.299	0.502343	0.0109	--	PIK3C2B,ADCY4
IL-15 Signaling	0.299	0.502343	0.0132	--	PIK3C2B
Angiopoietin Signaling	0.299	0.502343	0.0132	--	PIK3C2B
Heparan Sulfate Biosynthesis	0.299	0.502343	0.0132	--	SULT2B1
Non-Small Cell Lung Cancer Signaling	0.295	0.506991	0.013	--	PIK3C2B
Cyclins and Cell Cycle Regulation	0.295	0.506991	0.013	--	PPP2R2C
IL-17A Signaling in Airway Cells	0.295	0.506991	0.013	--	PIK3C2B
Dendritic Cell Maturation	0.291	0.511682	0.0107	--	PIK3C2B,HLA-A
CD40 Signaling	0.291	0.511682	0.0128	--	PIK3C2B
Erythropoietin Signaling	0.287	0.516416	0.0127	--	PIK3C2B
RAR Activation	0.284	0.519996	0.0105	--	ADCY4,RBP1
Renal Cell Carcinoma Signaling	0.283	0.521195	0.0125	--	PIK3C2B
Role of NFAT in Cardiac Hypertrophy	0.282	0.522396	0.0105	--	PIK3C2B,ADCY4
Growth Hormone Signaling	0.28	0.524807	0.0123	--	PIK3C2B
Macropinocytosis Signaling	0.28	0.524807	0.0123	--	PIK3C2B
Production of Nitric Oxide and Reactive Oxygen Species in Macrophages	0.277	0.528445	0.0104	--	PIK3C2B,PPP2R2C
IL-3 Signaling	0.273	0.533335	0.012	--	PIK3C2B
Prolactin Signaling	0.273	0.533335	0.012	--	PIK3C2B
JAK/Stat Signaling	0.273	0.533335	0.012	--	PIK3C2B
Small Cell Lung Cancer Signaling	0.269	0.53827	0.0119	--	PIK3C2B
PEDF Signaling	0.269	0.53827	0.0119	--	PIK3C2B
Clathrin-mediated Endocytosis Signaling	0.268	0.539511	0.0102	--	DNM1,PIK3C2B
mTOR Signaling	0.266	0.542001	0.0101	--	PIK3C2B,PPP2R2C
IL-17 Signaling	0.266	0.542001	0.0118	--	PIK3C2B
FLT3 Signaling in Hematopoietic Progenitor Cells	0.266	0.542001	0.0118	--	PIK3C2B
GPCR-Mediated Nutrient Sensing in Enteroendocrine Cells	0.266	0.542001	0.0118	--	ADCY4
α-Adrenergic Signaling	0.262	0.547016	0.0116	--	ADCY4
LPS-stimulated MAPK Signaling	0.262	0.547016	0.0116	--	PIK3C2B
NF-κB Activation by Viruses	0.262	0.547016	0.0116	--	PIK3C2B
HIPPO signaling	0.262	0.547016	0.0116	--	PPP2R2C
Bladder Cancer Signaling	0.259	0.550808	0.0115	--	MMP24
TGF-β Signaling	0.259	0.550808	0.0115	--	BMP4
HER-2 Signaling in Breast Cancer	0.256	0.554626	0.0114	--	PIK3C2B
Altered T Cell and B Cell Signaling in Rheumatoid Arthritis	0.256	0.554626	0.0114	--	HLA-A
Regulation of Actin-based Motility by Rho	0.253	0.55847	0.0112	--	MYL6B
Crosstalk between Dendritic Cells and Natural Killer Cells	0.253	0.55847	0.0112	--	HLA-A
FGF Signaling	0.25	0.562341	0.0111	--	PIK3C2B
PDGF Signaling	0.25	0.562341	0.0111	--	PIK3C2B
Acute Myeloid Leukemia Signaling	0.246	0.567545	0.011	--	PIK3C2B
IL-1 Signaling	0.246	0.567545	0.011	--	ADCY4
Reelin Signaling in Neurons	0.243	0.571479	0.0109	--	PIK3C2B
Prostate Cancer Signaling	0.238	0.578096	0.0106	--	PIK3C2B
Sumoylation Pathway	0.232	0.586138	0.0104	--	SNCA
ErbB Signaling	0.229	0.590201	0.0103	--	PIK3C2B
TR/RXR Activation	0.226	0.594292	0.0102	--	PIK3C2B
FAK Signaling	0.226	0.594292	0.0102	--	PIK3C2B
RANK Signaling in Osteoclasts	0.218	0.605341	0.0099	--	PIK3C2B
UVA-Induced MAPK Signaling	0.216	0.608135	0.0098	--	PIK3C2B
VEGF Signaling	0.216	0.608135	0.0098	--	PIK3C2B
Chronic Myeloid Leukemia Signaling	0.213	0.61235	0.00971	--	PIK3C2B
SAPK/JNK Signaling	0.211	0.615177	0.00962	--	PIK3C2B
